# Supplementary material for: Asparagine deprivation enhances T cell antitumour response in patients via ROS-mediated metabolic and signal adaptations
Source: Nat Metab. 2025 Mar 5;7(5):918–27. doi: 10.1038/s42255-025-01245-6 (PMC12116382; doi:10.1038/s42255-025-01245-6)
Supplement: Supplementary file 3 — qPCR primer list. [file 42255_2025_1245_MOESM3_ESM.xlsx]

## Sheet: 工作表1
Assay ID:	Gene symbol:
Mm00524825_m1	Tfb1m
Mm00553272_m1	Polrmt
Mm00447485_m1	Tfam
Mm01344233_g1	Sod1
Mm01313000_m1	Sod2
Mm00516005_m1	Hmox1
Mm00769566_m1	Srxn1
Mm01621996_s1	Prdx1
Mm01223875_m1	Slc1a4
Mm00436603_m1	Slc1a5
Mm00506391_m1	Slc38a1
Mm00628416_m1	Slc38a2
Mm00515325_g1	Atf4
Mm00477784_m1	Nfe2l2
Mm00803785_m1	Asns
