# Supplementary material for: Asparagine deprivation enhances T cell antitumour response in patients via ROS-mediated metabolic and signal adaptations
Source: Nat Metab. 2025 Mar 5;7(5):918–27. doi: 10.1038/s42255-025-01245-6 (PMC12116382; doi:10.1038/s42255-025-01245-6)
Supplement: Supplementary file 8 — Statistical source data. [file 42255_2025_1245_MOESM8_ESM.xlsx]

## Sheet: Fig1B
	Before combination therapy								After combination therapy								Before PD1 therapy								After PD1 therapy
1	18.6	12.9	4.4	22.1	9.8	11.7			22.1	16.2	4.5	17.6	9.7	18.4			35.2	19.7							31.2	20.8
2	10.4	1.5	3.6	0.6	2.6	2.6			11.2	1.8	3.3	1.3	2.5	2.5			2.1	3.6							5.9	3.4
3	8.4	2	13.4	3.8	10	9.7			2.3	0.4	9.8	3.9	7.4	6.6			4.3	8.9							9.7	8.6
4	7.2	1.2	60.2	2.3	10.3	22.8			3.8	1	46.1	3.3	8.2	19.6			2.1	9.3							17	8.2	one-tail paired
5	5.3	5.9	1.7	7.1	7.8	6.1			3.5	3.8	2.5	7.4	5.3	5.8			3.3	5.8							4.3	6.9	0.0151462
6	3.3	4.1	4.5	6.1	10.1	12.3			4.3	4.5	11.5	8.2	11.5	8.5			5.5	14.1							5.2	13.2
7	1.9	6.2	1.3	7.6	6.4	8.3			1.1	3	2	7.1	0.8	5.2	one-tail paired		2.2	4.3							3.4	8.2
8	44.9	66.2	10.9	50.4	43	26.5			51.7	69.3	20.3	51.2	54.6	33.4	0.0053066		45.3	34.3							23.3	30.7

## Sheet: Fig 1E
	1	2	3	4
1	21.15	18.47	10.69	12.43
2		21.81		13.6
3	11.95	13.43	2.8	12.6

## Sheet: Fig 1F
	1	2
1	22.7	8.7
2	35.11	21.8

## Sheet: Fig 1G
	Combination therapy
	1	2
1	23.46	4
2	12.7	0
3	0

## Sheet: Fig 1H
	Combination therapy						Anti-PD1
	1	2	3	4	5		1	2
1	1	1	1	1	1		1	1
2	1.98174	0	0	0.054675	0.033311		18.821	1.69156

## Sheet: Fig 1I
PFS Data
Group	Time PFS (months)	Event PFS (Progression: 1, No Progression: 0)
Combination	1	1
Combination	9	0
Combination	8	0
Combination	11	0
Combination	8	0
Combination	8	0
PD1 Only	1	1
PD1 Only	1	1

## Sheet: Fig 1J
Group	Responders (Event PFS = 0)	Total Patients	ORR (%)
Combination	5	6	0.833
PD1 Only	0	2	0
