# Supplementary material for: Asparagine deprivation enhances T cell antitumour response in patients via ROS-mediated metabolic and signal adaptations
Source: Nat Metab. 2025 Mar 5;7(5):918–27. doi: 10.1038/s42255-025-01245-6 (PMC12116382; doi:10.1038/s42255-025-01245-6)
Supplement: Supplementary file 9 — Statistical source data. [file 42255_2025_1245_MOESM9_ESM.xlsx]

## Sheet: Fig 2B
		Ctrl			Asn free
	24	1	1	1	0.822898	0.84417	0.831259		Šídák's multiple comparisons test	Mean Diff.	95.00% CI of diff.	Below threshold?	Summary	Adjusted P Value
	48	1	1	1	1.87237	1.90217	1.91422
	72	1	1	1	2.04903	2.00986	2.15774		Ctrl - Asn free
									24	0.1672	0.09307 to 0.2414	Yes	***	0.0001
									48	-0.8963	-0.9704 to -0.8221	Yes	****	<0.0001
									72	-1.072	-1.146 to -0.9981	Yes	****	<0.0001

## Sheet: Fig2C
		Ctrl			Asn free				Šídák's multiple comparisons test	Mean Diff.	95.00% CI of diff.	Below threshold?	Summary	Adjusted P Value
	24	1	1	1	0.538393	0.552773	0.543011
	48	1	1	1	1.81185	1.8238	1.82048		Ctrl - Asn free
	72	1	1	1	1.87089	1.84897	1.8981		24	0.4553	0.4309 to 0.4797	Yes	****	<0.0001
									48	-0.8187	-0.8431 to -0.7943	Yes	****	<0.0001
									72	-0.8727	-0.8970 to -0.8483	Yes	****	<0.0001

## Sheet: Fig 2D
	control			Asn free			Unpaired t test
GSSG/GSH	1	1	1	40.4568	26.5081	19.8665	P value	0.00499449

## Sheet: Fig 2E
	ND1			Average	STDEV
24h	0.65638	0.636882	0.361157	0.551473	0.165107
48h	0.314794	0.586687	0.656168	0.519216	0.180411
72h	1.64738	1.33055	1.49039	1.48944	0.158415
	ND
24h	0.460379	0.197617	0.285271		0.314422
48h	0.582713	0.589934	0.54278		0.571809
72h	1.00523	1.04911	1.0505		1.03495
	ND5
24h	0.0761802	0.203778	0.293424	0.191127	0.109173
48h	0.388266	0.425757	0.643476	0.485833	0.137803
72h	1.1458	1.17299	0.832419	1.0504	0.189267

## Sheet: Fig 2F
														Tukey's multiple comparisons test	Mean Diff.	95.00% CI of diff.	Below threshold?	Summary	Adjusted P Value
														control vs. CON NAC	4.147	0.3817 to 7.912	Yes	*	0.0318
	control			CON NAC			Asn free			ASN NAC				control vs. Asn free	-35.54	-39.30 to -31.77	Yes	****	<0.0001
	6.05	8.29	6.35	2.34	3.55	2.36	41	45.1	41.2	5.56	7.14	5.3		control vs. ASN NAC	0.8967	-2.868 to 4.662	No	ns	0.8689
														CON NAC vs. Asn free	-39.68	-43.45 to -35.92	Yes	****	<0.0001
														CON NAC vs. ASN NAC	-3.25	-7.015 to 0.5150	No	ns	0.0928
														Asn free vs. ASN NAC	36.43	32.67 to 40.20	Yes	****	<0.0001

## Sheet: Fig 2G
CON	CON+NAC	Asn free	Asn free+NAC			Tukey's multiple comparisons test	Mean Diff.	95.00% CI of diff.	Below threshold?	Summary	Adjusted P Value
15	13	84	32			CON vs. CON+NAC	2.667	-14.06 to 19.39	No	ns	0.9543
25	20	75	25			CON vs. Asn free	-57.33	-74.06 to -40.61	Yes	****	<0.0001
17	16	70	42			CON vs. Asn free+NAC	-14	-30.73 to 2.725	No	ns	0.1044
						CON+NAC vs. Asn free	-60	-76.73 to -43.27	Yes	****	<0.0001
						CON+NAC vs. Asn free+NAC	-16.67	-33.39 to 0.05862	No	ns	0.0508
						Asn free vs. Asn free+NAC	43.33	26.61 to 60.06	Yes	***	0.0002
