# Supplementary material for: Asparagine deprivation enhances T cell antitumour response in patients via ROS-mediated metabolic and signal adaptations
Source: Nat Metab. 2025 Mar 5;7(5):918–27. doi: 10.1038/s42255-025-01245-6 (PMC12116382; doi:10.1038/s42255-025-01245-6)
Supplement: Supplementary file 10 — Statistical source data. [file 42255_2025_1245_MOESM10_ESM.xlsx]

## Sheet: Extended Data Fig 1B
	Arginine	Asparagine	Glutamine	Aspartate	Glutamate	Alanine	Serine	Glucose	F6P	G6P	FBP	DHAP	Glycerol 3P	2PG; 3PG	23BPG	Pyruvate	Lactate	citrate	isocitrate	cis-Aconitate	GABA	a-KG	Succinate	Fumurate	Malate	DL-2HG	R5P	Rul5P+Xul5P	S7P	CoA	Acetyl CoA	Citrulline	Ornithine
C11	2.04234e+06	147644	708505	95661.3	303556	47016.2	1.79394e+06	724332	1814.03	261.225	2055.84	316.641	299.381	1467.52	1679.53	5196.71	146090	129257904	18590.4	23199020	481446	132849	197390	87487.4	3.06201e+06	744807	2991.47	7910.32	5415.74	8423.1	23.925	134361	34335756
C12	4387679	0	8036.56	123424	2.22407e+06	55526.5	1.47619e+06	705417	4654.98	1465.69	1107.65	355.863	1325.66	3882.76	2311.72	28389.7	270613	174424640	14040.4	18677530	3364814	1.09111e+06	99456.8	93522.8	3040794	907006	2753.2	17756.3	7226.97	5421.17	0	155661	38017412
C13	5.35444e+06	0	71232.2	258474	2.36081e+06	61731.8	1240702	656768	4373.71	2966.21	0	35.905	11720	8381.32	18600	36768.9	850291	194398864	79657.9	27499628	3404225	1.49326e+06	193125	99670.4	3.29972e+06	842196	3742.57	13612.7	5763.03	4516.78	198.903	137530	64218620
C21	12661910	255225	570835	149574	737142	54361.6	1.55677e+06	733589	2783.88	1111.38	1674.83	329.275	3317.31	1845.8	23315.6	11145.6	174404	162785248	26587.1	21817208	1051881	265296	224684	106511	3.60578e+06	990579	0	2393.22	11640.2	3118.02	119.577	118489	75401624
C22	14230475	0	40261.9	160826	2.13361e+06	64224.1	784004	768129	2951.38	1983.68	2475.91	256.082	2034.38	3671.22	12738.9	19745.1	271486	189197840	26924.6	24534810	3420541	739535	150891	107202	3.66165e+06	1.21867e+06	4399.61	7322.81	11173.8	3471.53	64.428	128054	63515428
C23	14173586	117563	580224	221625	1004739	106747	537646	832929	3639.83	0	0	800.027	2662.44	5056.28	11184.1	4889.08	185562	250910288	27002.8	21551724	1.46226e+06	371368	75209	104288	3.59014e+06	751150	3382.04	6839.37	13635	6360.6	229.808	85546.6	60667880
C31	10422712	129267	482437	152589	899621	59459.3	1.07794e+06	786305	3790.03	1327.07	2757.49	233.569	385.49	3017.12	13390.9	6488.99	226625	193064784	74852.1	28839840	1.43308e+06	305872	164773	104168	3.40601e+06	740503	0	5522.59	17578	4070.83	31.25	96547.6	68976144
C32	11456605	0	113228	125003	1.94948e+06	73375.2	1.60122e+06	817604	2457.23	1245.62	0	327.019	8481.36	2503.67	7824.18	6321.03	133792	204628912	21837.4	17463388	2.80765e+06	371810	85390.6	118919	3910710	825104	4138.6	7359.23	19523.9	2753.14	93.391	189704	59471768
C33	3318341	0	366394	159364	1.09034e+06	86831.2	360594	730700	7670.15	2277.55	0	384.702	356.09	1814.45	32447.2	14979.1	342214	226952800	120446	33124900	1.63086e+06	812857	221889	99025.6	3.41579e+06	812011	5352.2	7423.75	15863.8	2103.36	34.726	100667	83209976
C41	21073364	186678	704833	107202	505445	63239.1	1.05195e+06	721749	4197.49	1498.3	2004.47	277.201	1440.92	1661.82	90964.9	5259.98	128924	197119312	15984.1	15973062	749956	188559	161505	101313	3.47664e+06	818492	4271.26	2473.78	14393.4	1978.63	56.95	436573	118344896
C42	20441706	0	31725.2	116006	2821727	41317.5	516858	795762	3434.09	1493.74	1906.9	701.634	1042.83	2054.28	20884.5	16993.8	211992	262053536	13502.4	17341160	3.87553e+06	521679	87490.7	93373.4	3.15434e+06	580755	5102	5768.37	10244.4	3408.02	41.605	257953	73821784
C43	5.68546e+06	0	525522	95127.9	1.04175e+06	55755.5	1.17419e+06	779942	3465.24	1131.52	2652.41	548.467	386.903	458.355	15268.2	4689.31	92987.9	215361584	24184.6	23506352	1.58931e+06	208322	114742	102430	3.66658e+06	783052	5898.62	4514.02	21743.8	1611.3	68.578	288716	70950928
C51	19496790	195605	573322	216652	664864	45621.8	866322	737418	5038.93	1147.91	469.378	288.608	3747.94	2892.63	17587.6	11657.4	461945	203635376	69672.3	27132608	1.02809e+06	353998	234072	108010	3491773	688389	3179.8	4600.78	14817.5	1174.4	22.072	161225	76936552
C52	19079866	0	9095.02	133200	2.37536e+06	23291.8	796945	854236	2329.56	1328.83	3415.52	764.942	1732.23	1312.45	8607.02	10314.4	134418	198219824	34251.7	23441950	3.67251e+06	320706	78120.9	107699	3.77677e+06	679864	4916.08	5001.15	14970.3	1557.27	35.6	153617	62107520
C53	15131786	0	442510	291580	1.35819e+06	28129.5	1.12753e+06	766211	3897.36	0	1535.13	254.809	8821.95	8603.99	61638.5	28870.6	507630	208587520	145010	28131508	1.99412e+06	729236	109523	100187	3.40299e+06	529190	3310.53	6734.78	8794.41	426.343	15.259	135940	108268288
C61	13797298	205114	837700	246790	881111	61903.1	674691	890944	3793.2	0	1620.5	687.419	2276.29	2379.08	1840.48	3584.39	117431	269852224	11721.8	14280262	1.32931e+06	155466	41786	94163.2	3.10293e+06	387532	2607.64	4387.75	18114.6	3333.35	97.779	122324	42342108
C62	12969579	0	102368	184297	2.76622e+06	36212.5	698759	886098	4453.77	0	1317.51	599.765	3461.67	3195.06	4059.91	7128.39	156703	271020192	11518.2	13716149	4.19063e+06	229541	36935.1	97020.8	3.31508e+06	414666	3351.98	2877.93	15623	3812.23	78.772	115470	49522936
C63	9543483	0	676955	282718	1.03306e+06	67233	960844	834581	2698.47	0	1548.56	449.932	617.503	2318.91	6881.62	13251.5	235249	235730624	23050.4	19654984	1.62802e+06	326041	62405.3	96299.7	3.08102e+06	465201	2033.76	2386.68	14142.7	1312.69	0	127331	60192840
P11	6615599	179186	735530	204067	694265	30971.4	926639	930448	3223.67	0	2329.53	129.348	59.033	1265.25	1395.69	11291.3	210386	215985696	34724.5	20543414	1.1062e+06	205127	66440.8	108201	3.78121e+06	479373	3045.67	4037.95	14384.4	1269.82	0	113687	40842236
P12	7.57794e+06	169232	508929	271614	1.28405e+06	28939	968626	816377	10752.8	0	1803.68	132.553	367.005	14628.2	15479.8	18938.5	686194	225536800	272714	35134604	1929593	486624	217239	114784	3.91998e+06	540417	2683.83	6450.47	7086.13	354.282	35.401	62799.8	75312728
P21	12506673	157752	766877	210793	725545	185143	436394	844095	518.994	0	1865.34	334.189	318.848	1285.63	18134.7	627.516	80662	260788368	16039	16192133	1.14727e+06	85900.6	49356	71074.3	2.40166e+06	293576	2071.86	8308.94	11293.7	1637.02	46.751	156645	75423040
P22	20153580	267938	867941	219700	576748	69149.1	1178441	871532	2873.82	0	0	348.466	349.885	981.027	9514.85	5003.83	176315	201584976	20930.6	16699363	866918	101240	60339.7	77757.4	2.86714e+06	364883	1620	3496.31	12409.2	864.811	48.825	86732.2	67005952
