# Supplementary material for: Asparagine deprivation enhances T cell antitumour response in patients via ROS-mediated metabolic and signal adaptations
Source: Nat Metab. 2025 Mar 5;7(5):918–27. doi: 10.1038/s42255-025-01245-6 (PMC12116382; doi:10.1038/s42255-025-01245-6)
Supplement: Supplementary file 11 — Statistical source data. [file 42255_2025_1245_MOESM11_ESM.xlsx]

## Sheet: Extended Data Fig 2A
	WT Con					WT L-ASP					TCRb KO Con					TCRb KO L-ASP
7	40500	1450000	408000			311000	834000	429000			3980000	377000	1170000			923000	1060000	7980000
10	1654000	1580000	2060000			2250000	1900000	4820000			4870000	1060000	1670000			5440000	3320000	2790000
13	1630000	5480000	3340000			3490000	3320000	3140000			13500000	1240000	2200000			8640000	5740000	11900000
16	3730000	1870000	1690000			50900	1160000	229000			14500000	2090000	5240000			11600000	9760000	13200000		p-value
21	7990000	7500000	5250000			69400	74100	199000			60800000	39200000	40000000			64500000	46700000	54600000	WT Con vs WT L-ASP	0.000646616
																			WT Con vs TCRb KO Con	0.00252391
																			WT L-ASP vs TCRb KO L-ASP	0.000215307
																			TCRb KO Con vs TCRb KO L-ASP	0.190582

## Sheet: Extended Data Fig 2B
		control			Asn free
0
7
10		1	1	1	1	1	1
15		1.18323	0.804291	2.01838	0.298951	1.62111	0.699343
20		2.24088	4.40679	2.35761	2.06508	0.046196	1.00113		0.0489866

## Sheet: Extended Data Fig 2C
	DAY	control				L-ASP				PD-1				anti-PD-1+L-ASP
10	10	1065	954.75	1132.5	839.25	882	1004.48	1230	937.5	1245	1146.75	1395	1174.5	1332.5	1255	1157.25	1102.5		22
12	12	1200.75	1119	918.75	1736.25	1134	1101	1425	1345.5	952.5	777	1455	685.425	512.5	671.75	768	531.25		control vs. L-ASP	240.6	-1208 to 1690	No	ns	0.9301
14	14	1720	1526	1470	1640	1140	2013.75	1371.75	1122	815.25	694.25	1052.25	1030.5	366	320	229.5	220.55		control vs. PD-1	1901	327.5 to 3474	Yes	*	0.0297
16	16	2574.5	1960	1080	1283.25	1952.5	1574.55	1309.5	981.75	312	393	423.9	421.35	131.625	117.85	151.225	112.525		control vs. anti-PD-1+L-ASP	2351	763.5 to 3939	Yes	*	0.017
20	20	2132.25	2748.75	1824	1758.75	2353.75	2889.97	1467.58	1891.25	286.5	353.25	675.075	225.225	35.175	38.25	75.375	41.625		L-ASP vs. PD-1	1660	537.2 to 2783	Yes	*	0.0165
22	22	2370.75	3268.5	2136.75	1708.5	2528.5	2551.5	1691	1751	455.25	452.4	567.75	406.575	20.7	20.1	22.65	15.45		L-ASP vs. anti-PD-1+L-ASP	2111	968.2 to 3253	Yes	**	0.009
																			PD-1 vs. anti-PD-1+L-ASP	450.8	285.6 to 615.9	Yes	**	0.0029

## Sheet: Extended Data Fig 2D
Ctrl	L-ASP	Anti-PD1	Combine			Tukey's multiple comparisons test	Mean Diff.	95.00% CI of diff.	Below threshold?	Summary	Adjusted P Value
2.18	2.382	1.67	1.084			Ctrl vs. L-ASP	0.2113	-0.09603 to 0.5185	No	ns	0.227	A-B
2.176	1.842	1.642	1.128			Ctrl vs. Anti-PD1	0.6613	0.3540 to 0.9685	Yes	***	0.0002	A-C
2.432	1.87	1.582	1.135			Ctrl vs. Combine	1.147	0.8395 to 1.454	Yes	****	<0.0001	A-D
2.325	2.174	1.574	1.179			L-ASP vs. Anti-PD1	0.45	0.1427 to 0.7573	Yes	**	0.0045	B-C
						L-ASP vs. Combine	0.9355	0.6282 to 1.243	Yes	****	<0.0001	B-D
						Anti-PD1 vs. Combine	0.4855	0.1782 to 0.7928	Yes	**	0.0025	C-D

## Sheet: Extended Data Fig 2E
Luminescent intensity	DAY	control				L-ASP				PD-1				anti-PD-1+L-ASP
7	7	7260000	893000	34900000	21000000	12700000	1230000	23600000	9690000	15100000	3790000	17100000	1160000	5600000	21900000	5930000	17200000
9	9	4620000	2180000	18500000	9440000	7660000	22800000	19400000	7110000	12200000	2860000	28900000	439000	1000000	1790000	1740000	1250000
11	11	15600000	3250000	8690000	5360000	7000000	6080000	10000000	6600000	2270000	1990000	5430000	2140000	1280000	2000000	3460000	674000
14	14	22700000	994000	3460000	9090000	5510000	420000	1750000	4650000	2160000	1240000	652000	618000	155000	238000	683000	167000
16	16	27800000	283000	651000	14300000	8180000	36400000	2070000	13200000	1390000	352000	890000	741000	219000	260000	755000	305000		control vs L-ASP	control vs PD-1	control vs anti-PD-1+L-ASP	L-ASP vs anti-PD-1+L-ASP	PD-1 vs anti-PD-1+L-ASP
18	18	50700000	3430000	18200000	61000000	19300000	13900000	8810000	43100000	2570000	4460000	751000	753000	376000	288000	622000	236000	p-value	0.233035	0.0303682	0.0252696	0.016522	0.048217

## Sheet: Extended Data Fig 2F
Tumour volum (mm3)	DAY	control				L-ASP				PD-1				anti-PD-1+L-ASP
7	7	1026	1189.3	1490	1100	1270	1123	1360	969	1510	1379	1710	1416	560	2190	593	1720
9	9	1462	1418	1850	1744	1551	1442	1175	2265	1220	986	1890	863.9	100	179	174	125
11	11	1560	2725	1869	1536	1000	1408	2000	1560	727	699	1043	614	128	200	346	67.4
14	14	1270	2099.4	2146	2909	766	1280	1440	1711	416	524	565.2	561.8	15.5	23.8	68.3	16.7
16	16	1780	3828.3	2465.1	3430	2818	3640	2407	2320	357	446	875.1	275.3	21.9	26	75.5	30.5		control vs L-ASP	control vs PD-1	control vs anti-PD-1+L-ASP	L-ASP vs anti-PD-1+L-ASP	PD-1 vs anti-PD-1+L-ASP
18	18	2070	3434	4820	4100	3193	4390	2881	2310	639	635.2	789	574.1	37.6	28.8	62.2	23.6	p-value	0.296562	0.00119996	0.000442737	0.000182926	5.44276e-06
