# Supplementary material for: Asparagine deprivation enhances T cell antitumour response in patients via ROS-mediated metabolic and signal adaptations
Source: Nat Metab. 2025 Mar 5;7(5):918–27. doi: 10.1038/s42255-025-01245-6 (PMC12116382; doi:10.1038/s42255-025-01245-6)
Supplement: Supplementary file 12 — Statistical source data. [file 42255_2025_1245_MOESM12_ESM.xlsx]

## Sheet: Extended Data Fig 3C
	control			L-ASP			PD-1			anti-PD-1+L-ASP				Tukey's multiple comparisons test	Mean Diff.	95.00% CI of diff.	Below threshold?	Summary	Adjusted P Value
1	1.84019	0.823245	0.484262	5.24213	2.76029	2.71186	12.5424	25.1816	9.68523	71.5254	56.6102	83.7772
2	1.16223	3.82567	4.60048	4.0678	3.00242	3.3414	3.87409	2.0339	3.63196	0.484262	0.242131	0.387409		1
3	15.2058	22.954	19.0315	44.0194	43.4383	42.0339	34.5763	33.9467	36.9007	24.1162	41.7433	38.6925		control vs. L-ASP	-2.522	-12.18 to 7.131	No	ns	0.9009
4	0.048426	0.07	0.096852	0.048426	0.242131	0.193705	0.677966	0.774818	0.532688	2.76029	0.581114	0.581114		control vs. PD-1	-14.75	-24.41 to -5.100	Yes	***	0.0008
5	2.66344	5.71429	7.74818	5.61743	4.55206	4.98789	5.61743	2.27603	5.13317	0.048426	0.05	0.06		control vs. anti-PD-1+L-ASP	-69.59	-79.24 to -59.93	Yes	****	<0.0001
6	40.2421	25.0363	21.2591	27.9419	27.1186	29.0557	27.3608	22.4697	27.6998	1.06537	0.823245	0.048426		L-ASP vs. PD-1	-12.23	-21.89 to -2.578	Yes	**	0.0074
7	1.25908	10.8475	14.4794	3.63196	1.98547	2.51816	2.56659	1.84019	2.37288	0.02	0.03	0.034		L-ASP vs. anti-PD-1+L-ASP	-67.07	-76.72 to -57.41	Yes	****	<0.0001
8	14.092	30.799	32.3002	14.431	16.9007	15.1574	12.7845	11.477	14.0436	0.06	0.08	0.035		PD-1 vs. anti-PD-1+L-ASP	-54.83	-64.49 to -45.18	Yes	****	<0.0001
														2
														control vs. L-ASP	-0.2744	-9.928 to 9.379	No	ns	0.9998
														control vs. PD-1	0.01614	-9.637 to 9.670	No	ns	>0.9999
														control vs. anti-PD-1+L-ASP	2.825	-6.829 to 12.48	No	ns	0.8668
														L-ASP vs. PD-1	0.2906	-9.363 to 9.944	No	ns	0.9998
														L-ASP vs. anti-PD-1+L-ASP	3.099	-6.554 to 12.75	No	ns	0.8318
														PD-1 vs. anti-PD-1+L-ASP	2.809	-6.845 to 12.46	No	ns	0.8688
														3
														control vs. L-ASP	-24.1	-33.75 to -14.45	Yes	****	<0.0001
														control vs. PD-1	-16.08	-25.73 to -6.424	Yes	***	0.0002
														control vs. anti-PD-1+L-ASP	-15.79	-25.44 to -6.133	Yes	***	0.0003
														L-ASP vs. PD-1	8.023	-1.631 to 17.68	No	ns	0.1364
														L-ASP vs. anti-PD-1+L-ASP	8.313	-1.340 to 17.97	No	ns	0.1156
														PD-1 vs. anti-PD-1+L-ASP	0.2906	-9.363 to 9.944	No	ns	0.9998
														4
														control vs. L-ASP	-0.08966	-9.743 to 9.564	No	ns	>0.9999
														control vs. PD-1	-0.5901	-10.24 to 9.064	No	ns	0.9985
														control vs. anti-PD-1+L-ASP	-1.236	-10.89 to 8.418	No	ns	0.9866
														L-ASP vs. PD-1	-0.5004	-10.15 to 9.153	No	ns	0.9991
														L-ASP vs. anti-PD-1+L-ASP	-1.146	-10.80 to 8.508	No	ns	0.9893
														PD-1 vs. anti-PD-1+L-ASP	-0.6457	-10.30 to 9.008	No	ns	0.998
														5
														control vs. L-ASP	0.3228	-9.331 to 9.976	No	ns	0.9998
														control vs. PD-1	1.033	-8.621 to 10.69	No	ns	0.9921
														control vs. anti-PD-1+L-ASP	5.322	-4.331 to 14.98	No	ns	0.4708
														L-ASP vs. PD-1	0.7103	-8.943 to 10.36	No	ns	0.9974
														L-ASP vs. anti-PD-1+L-ASP	5	-4.654 to 14.65	No	ns	0.525
														PD-1 vs. anti-PD-1+L-ASP	4.289	-5.364 to 13.94	No	ns	0.6465
														6
														control vs. L-ASP	0.8071	-8.846 to 10.46	No	ns	0.9962
														control vs. PD-1	3.002	-6.651 to 12.66	No	ns	0.8446
														control vs. anti-PD-1+L-ASP	28.2	18.55 to 37.85	Yes	****	<0.0001
														L-ASP vs. PD-1	2.195	-7.458 to 11.85	No	ns	0.9317
														L-ASP vs. anti-PD-1+L-ASP	27.39	17.74 to 37.05	Yes	****	<0.0001
														PD-1 vs. anti-PD-1+L-ASP	25.2	15.54 to 34.85	Yes	****	<0.0001
														7
														control vs. L-ASP	6.15	-3.503 to 15.80	No	ns	0.3423
														control vs. PD-1	6.602	-3.051 to 16.26	No	ns	0.2809
														control vs. anti-PD-1+L-ASP	8.834	-0.8196 to 18.49	No	ns	0.0846
														L-ASP vs. PD-1	0.452	-9.202 to 10.11	No	ns	0.9993
														L-ASP vs. anti-PD-1+L-ASP	2.684	-6.970 to 12.34	No	ns	0.8833
														PD-1 vs. anti-PD-1+L-ASP	2.232	-7.422 to 11.89	No	ns	0.9286
														8
														control vs. L-ASP	10.23	0.5805 to 19.89	Yes	*	0.0336
														control vs. PD-1	12.96	3.308 to 22.62	Yes	**	0.0041
														control vs. anti-PD-1+L-ASP	25.67	16.02 to 35.33	Yes	****	<0.0001
														L-ASP vs. PD-1	2.728	-6.926 to 12.38	No	ns	0.8783
														L-ASP vs. anti-PD-1+L-ASP	15.44	5.784 to 25.09	Yes	***	0.0004
														PD-1 vs. anti-PD-1+L-ASP	12.71	3.056 to 22.36	Yes	**	0.005
