# Supplementary material for: Asparagine deprivation enhances T cell antitumour response in patients via ROS-mediated metabolic and signal adaptations
Source: Nat Metab. 2025 Mar 5;7(5):918–27. doi: 10.1038/s42255-025-01245-6 (PMC12116382; doi:10.1038/s42255-025-01245-6)
Supplement: Supplementary file 13 — Statistical source data. [file 42255_2025_1245_MOESM13_ESM.xlsx]

## Sheet: Extended Data Fig 4A
control			Asn free			L-ASP			Tukey's multiple comparisons test	Mean Diff.	95.00% CI of diff.
0.38	0.7	0.65	21.7	16.1	20.8	27.3	31.1	25.5	control vs. Asn free	-18.96	-24.96 to -12.95
									control vs. L-ASP	-27.39	-33.40 to -21.38
									Asn free vs. L-ASP	-8.433	-14.44 to -2.427

## Sheet: Extended Data Fig 4C
	Ctrl			Asn free			Šídák's multiple comparisons test	Mean Diff.	95.00% CI of diff.
Day1	0.46	0.31	0.32	0.1	0.11	0.14
Day2	24.8	20.7	19.9	5.33	4.03	4.38	Ctrl - Asn free
Day3	2.48	2.91	3.23	17.2	16.4	18.9	Day1	0.2467	-2.545 to 3.039
							Day2	17.22	14.43 to 20.01
							Day3	-14.63	-17.42 to -11.83
