# Supplementary material for: Asparagine deprivation enhances T cell antitumour response in patients via ROS-mediated metabolic and signal adaptations
Source: Nat Metab. 2025 Mar 5;7(5):918–27. doi: 10.1038/s42255-025-01245-6 (PMC12116382; doi:10.1038/s42255-025-01245-6)
Supplement: Supplementary file 14 — Statistical source data. [file 42255_2025_1245_MOESM14_ESM.xlsx]

## Sheet: Extended Data Fig 5C
Day1	COND1			ASND1
1	3.76667	3.4	3.4	30.4667	41.3	41.3138				Šídák's multiple comparisons test	Mean Diff.	95.00% CI of diff.	Below threshold?	Summary	Adjusted P Value
2	14.6667	15.9	15.9	56.5	46.7	46.6822
3	4.96667	5.03333	5.03333	0.933333	1.63333	1.63388				COND1 - ASND1
4	28.3667	27.3	27.3	8.06667	6.46667	6.46882				1	-34.17	-39.27 to -29.07	Yes	****	<0.0001
5	11.5667	11.8333	11.8333	1.73333	1.63333	1.63388				2	-34.47	-39.57 to -29.37	Yes	****	<0.0001
6	17.6	17.3667	17.3667	0.466667	0.433333	0.433478				3	3.611	-1.488 to 8.709	No	ns	0.3192
7	7.73333	7.63333	7.63333	1.6	1.6	1.60053				4	20.65	15.56 to 25.75	Yes	****	<0.0001
8	11.3333	11.5333	11.5333	0.233333	0.233333	0.233411				5	10.08	4.979 to 15.18	Yes	****	<0.0001
										6	17	11.90 to 22.10	Yes	****	<0.0001
										7	6.066	0.9680 to 11.16	Yes	*	0.0119
										8	11.23	6.135 to 16.33	Yes	****	<0.0001
Day2	COND2			ASND2						Šídák's multiple comparisons test	Mean Diff.	95.00% CI of diff.
1	1.43333	1.43333	1.03333	24.1333	23.9	23.9
2	1.9	1.9	2.33333	33.4667	31.7333	31.7333				COND2 - ASND2
3	11.1667	11.1667	11.2667	0.833333	0.733333	0.733333				1	-22.68	-23.67 to -21.69
4	7.5	7.5	6.83333	13.4333	13.3	13.3				2	-30.27	-31.26 to -29.28
5	50.5	50.5	51.4333	3.63333	4.76667	4.76667				3	10.43	9.442 to 11.42
6	2.26667	2.26667	2.06667	11.5333	11.0333	11.0333				4	-6.067	-7.058 to -5.075
7	22.8667	22.8667	22.3	2.33333	2.73333	2.73333				5	46.42	45.43 to 47.41
8	2.36667	2.36667	2.73333	10.6333	11.8	11.8				6	-9	-9.992 to -8.008
										7	20.08	19.09 to 21.07
										8	-8.922	-9.914 to -7.931
Day3	COND3			ASND3						Šídák's multiple comparisons test	Mean Diff.	95.00% CI of diff.
1	2.63333	2.63333	2.9	5.36667	5.43333	5.16667
2	1.06667	1.06667	1.2	3.66667	3.96667	4.96667				COND3 - ASND3
3	19.3667	19.3667	18.1333	2.66667	3.23333	2.73333				1	-2.6	-3.676 to -1.524
4	1.9	1.9	2.16667	3.2	2.8	2.46667				2	-3.089	-4.165 to -2.013
5	40.2667	40.2667	41.3	35.7	35.6	34.8				3	16.08	15.00 to 17.15
6	0.7	0.7	0.766667	5	4.93333	3.93333				4	-0.8333	-1.909 to 0.2428
7	32.3333	32.3333	31.8	31.9	32.4	32.4667				5	5.244	4.168 to 6.321
8	1.73333	1.73333	1.73333	12.5	11.6333	13.4667				6	-3.9	-4.976 to -2.824
										7	-0.1	-1.176 to 0.9761
										8	-10.8	-11.88 to -9.724
