# Supplementary material for: Asparagine deprivation enhances T cell antitumour response in patients via ROS-mediated metabolic and signal adaptations
Source: Nat Metab. 2025 Mar 5;7(5):918–27. doi: 10.1038/s42255-025-01245-6 (PMC12116382; doi:10.1038/s42255-025-01245-6)
Supplement: Supplementary file 15 — Statistical source data. [file 42255_2025_1245_MOESM15_ESM.xlsx]

## Sheet: Extended Data Fig 6B
	CON D3			ASN D3
Tfb1m	1	1	1	1.92553	1.63909	1.58662		0.00121578
Polrmt	1	1	1	2.25766	1.63557	1.90523		0.00330508
Tfam	1	1	1	3.85025	2.27771	1.62202		0.0373864
	CON D3			ASN D3																					HK2			2.727702			1.613638			2.17067			2.17067
Sod1	1	1	1	1.30472	1.27679	1.29068		1.76453e-06
Sod2	1	1	1	1.75972	1.70962	1.73449		4.498e-07
Ho1	1	1	1	2.05999	2.02424	2.04203		2.88543e-08
Srxn1	1	1	1	2.49573	2.71628	2.60367		7.34948e-06
Prdx1	1	1	1	2.35936	2.10748	2.22987		3.55627e-05

## Sheet: Extended Data Fig 6C
Mitotracker green	Ctrl			Asn free				Šídák's multiple comparisons test	Mean Diff.	95.00% CI of diff.	Below threshold?	Summary	Adjusted P Value
24	1	1	1	0.353563	0.56861	0.569757
48	1	1	1	3.09318	3.12521	3.14441		Ctrl - Asn free
72	1	1	1	1.51466	1.55072	1.53543		24	0.5027	0.3841 to 0.6213	Yes	****	<0.0001
								48	-2.121	-2.240 to -2.002	Yes	****	<0.0001
								72	-0.5336	-0.6522 to -0.4150	Yes	****	<0.0001
Mitotracker deep red	Ctrl			Asn free
24	1	1	1	0.753321	1.0579	1.04267
48	1	1	1	7.66958	7.492	7.51621
72	1	1	1	1.6504	1.72754	1.72312
								Šídák's multiple comparisons test	Mean Diff.	95.00% CI of diff.	Below threshold?	Summary	Adjusted P Value
								Ctrl - Asn free
								24	0.04871	-0.1374 to 0.2348	No	ns	0.8612
								48	-6.559	-6.745 to -6.373	Yes	****	<0.0001
								72	-0.7004	-0.8864 to -0.5143	Yes	****	<0.0001
