# Supplementary material for: Asparagine deprivation enhances T cell antitumour response in patients via ROS-mediated metabolic and signal adaptations
Source: Nat Metab. 2025 Mar 5;7(5):918–27. doi: 10.1038/s42255-025-01245-6 (PMC12116382; doi:10.1038/s42255-025-01245-6)
Supplement: Supplementary file 16 — Statistical source data. [file 42255_2025_1245_MOESM16_ESM.xlsx]

## Sheet: Extended Data Fig 7A
Time (minutes)	Control							Asn free
1.31667		18.0281	25.2813	19.1964	29.1898	23.0112				36.0807	38.2394	44.5142
9.95		17.9882	23.6281	18.1943	28.304	22.2108				34.7585	37.154	43.8809
18.5667		18.3679	22.6573	17.708	27.6876	21.124				35.5292	36.6924	42.8385
27.2		17.0446	22.3305	17.4226	26.8612	21.2564				35.1074	36.9472	41.3402
36.1		62.4299	69.8786	70.8447	92.4694	74.2144				135.502	127.03	168.545
44.7333		67.4408	72.3425	74.5968	97.4013	79.8138				136.262	128.806	169.933
53.3667		70.3172	72.3239	76.151	98.1486	83.1125				131.992	122.551	163.85
62.2667		95.8026	84.3059	93.5691	134.842	111.623				191.009	180.167	211.961
70.8833		97.4989	81.6655	92.1277	134.914	107.262				191.5	180.877	212.796
79.5333		92.7793	78.5924	91.2316	133.841	106.946				190.501	177.65	209
88.4167		36.5377	36.419	30.4602	46.0366	42.3818				4.59893	25.1593	30.676
97.05		24.4438	23.8164	21.8731	30.6568	27.9159				7.11112	22.5188	28.4898
105.683		24.8563	23.821	19.7133	30.9066	27.6803				7.9418	22.0362	28.7524
	Control			Asn free
glycolysis	1	1	1	2.03261	1.59028	2.16905		Šídák's multiple comparisons test	Mean Diff.	95.00% CI of diff.	Below threshold?	Summary	Adjusted P Value
glycolytic capacity	1	1	1	2.00969	1.91365	1.93576
glycolytic reserve	1	1	1	1.97052	2.89697	1.48189		Control - Asn free
								glycolysis	-0.9306	-1.652 to -0.2090	Yes	*	0.0115
								glycolytic capacity	-0.953	-1.675 to -0.2314	Yes	**	0.0098
								glycolytic reserve	-1.116	-1.838 to -0.3948	Yes	**	0.0032

## Sheet: Extended Data Fig 7B
Time (minutes)	Control							Asn free
1.31667	275.533	224.691	324.474	301.987	257.134	212.363	220.79	508.723	488.433	508.026	593.991	597.392	574.13	583.672
9.93333	320.054	260.603	353.918	344.681	302.249	252.439	262.775	518.928	498.809	524.005	602.981	607.571	587.222	593.99
18.5667	346.627	277.129	368.628	359.805	314.379	263.918	273.783	536.17	506.937	528.674	619.097	618.351	594.291	606.403
27.2	366.718	286.323	373.404	372.372	324.315	270.98	288.422	554.342	520.26	544.182	635.016	632.419	605.309	621.253
36.1167	111.095	105.76	131.757	125.973	107.187	95.8678	118.487	197.699	206.899	155.16	222.16	206.72	217.961	210.304
44.75	108.471	109.567	142.215	138.513	107.99	91.0756	114.953	217.024	212.824	189.795	261.882	253.935	260.328	234.915
53.3833	114.516	111.281	147.029	151.006	117.378	100.248	127.732	225.103	220.702	193.005	258.328	256.114	266.148	239.079
62.2667	511.668	454.489	367.114	471.319	432.712	480.645	611.115	887.678	676.298	752.479	879.284	825.166	889.398	950.678
70.9	357.118	375.881	308.753	380.099	341.708	407.986	532.975	785.93	578.112	694.628	799.989	736.843	786.509	865.249
79.5167	301.674	325.065	277.5	336.824	299.568	360.602	484.681	865.459	659.634	658.716	758.366	677.617	732.952	819.594
88.4167	14.018	49.9681	50.8705	43.9413	56.121	33.2611	47.6464	56.7623	76.0148	38.2468	74.1277	70.2334	85.2514	31.6644
97.05	23.6141	44.8157	51.7039	40.7789	50.4156	33.9307	47.6932	63.7716	71.8959	50.3055	73.7906	73.8532	91.8484	37.4775
105.667	16.3046	42.6728	47.4721	41.9501	47.8642	34.3326	46.7214	49.2719	59.7699	52.0427	71.9977	71.1192	92.8368	34.5926
	Control			Asn free			Šídák's multiple comparisons test	Mean Diff.	95.00% CI of diff.
basal respiration	1	1	1	2.5059	2.01025	2.23906
maximal respiration	1	1	1	1.98867	1.48676	1.32186	Control - Asn free
spare capacity	1	1	1	2.07849	1.8073	1.62427	basal respiration	-1.252	-1.699 to -0.8047
							maximal respiration	-0.5991	-1.046 to -0.1520
							spare capacity	-0.8367	-1.284 to -0.3896

## Sheet: Extended Data Fig 7C
No.	8	9	10	11	12	13	14	15	16	17	18	19	20	21	22	23	24	25	26	27	28	45
Group	Glycolysis	Glycolysis	Glycolysis	Glycolysis	Glycolysis	Glycolysis	Glycolysis	Glycolysis	Glycolysis	Glycolysis	Glycolysis	Glycolysis	TCA	TCA	TCA	TCA	TCA	TCA	TCA	TCA	TCA	CoA
Compound name	Glucose	Glucose 6-phosphate	Fructose 6-phosphate+Glucose 1-phosphate	Fructose 1,6-bisphosphate	Glyceraldehyde 3-phosphate	Dihydroxyacetone phosphate	Glycero 3-phosphate	2-Phosphoglyceric acid	2,3-Bisphosphoglyceric acid	Phosphoenolpyruvate	Pyruvate	Lactate	Citrate	Isocitrate	cis-Aconitate	γ-aminobutyrate	a-ketoglutarate	Succinate	Fumarate	Malate	2-Hydroxyglutarate	Acetyl-CoA
Name	Glucose	G6P	F6P+G1P	FBP	G3P	DHAP	Glycero3P	2PG	23BPG	PEP	Pyruvate	Lactate	Citrate	Isocitrate	cisAconitate	GABA	aKG	Succinate	Fumarate	Malate	2HG	AcetylcoA
control_01	3110	32021	159598	1148166	21479	3162930	468505	364280	1538	115493	32245	12885546	1460686	71822	231163	30157	751876	378341	66865	3720888	251372	12591
control_02	4637	36067	168808	797417	41452	5897908	796013	512014	1726	145477	37589	14987081	1587369	70258	236439	30262	759575	465674	69952	4002584	260010	11169
control_03	4072	31899	193076	681389	38431	5475370	607881	489765	1800	142355	38354	14479152	1686572	78816	240890	29848	754411	416247	70107	4126498	266031	12515
Asnfree_01	2864	18972	191649	1278683	23036	3166500	764376	855049	3143	235825	59002	21176646	2533848	146506	328489	27270	1431659	1273722	204078	11389766	1449338	12768
Asnfree_02	3487	34417	250185	1466999	47756	7025328	1004516	1059395	4817	295387	60632	22928106	3226729	203879	429262	31417	1668519	1542961	252093	13967348	1746506	13858
Asnfree_03	3240	11861	154674	1850613	14987	1921585	374568	787783	3508	253060	47083	18884196	2100869	125573	262240	21406	1107926	1069272	155149	9405392	1134160	11169
un-paired
p-value	0.197571	0.163685	0.444941	0.0400973	0.67889	0.669445	0.684487	0.00895746	0.0142398	0.00320682	0.0140765	0.00666038	0.035614	0.0225647	0.0996698	0.308136	0.0163425	0.00329246	0.0085649	0.00450823	0.00258745	0.606303
