# Supplementary material for: Asparagine deprivation enhances T cell antitumour response in patients via ROS-mediated metabolic and signal adaptations
Source: Nat Metab. 2025 Mar 5;7(5):918–27. doi: 10.1038/s42255-025-01245-6 (PMC12116382; doi:10.1038/s42255-025-01245-6)
Supplement: Supplementary file 17 — Statistical source data. [file 42255_2025_1245_MOESM17_ESM.xlsx]

## Sheet: Extended Data Fig 8A
	Control			Asn free
Glutamine	1	1	1	1.51695	1.61581	1.30977		0.00297746
Glutamate	1	1	1	1.63691	1.69144	1.46988		0.000423095

## Sheet: Extended Data Fig 8C
	CON D3			ASN D3																					HK2			2.727702			1.613638			2.17067			2.17067
Slc1a4	1	1	1	3.27989	1.9403	2.61009		0.007052
Slc1a5	1	1	1	1.82424	1.92244	1.8727		3.31063e-06
Slc38a1	1	1	1	2.34374	1.3865	1.86512		0.0175806
Slc38a2	1	1	1	3.82779	4.15152	3.98637		2.85046e-06

## Sheet: Extended Data Fig 8D
control			Asn free			Asn free to DF			Tukey's multiple comparisons test	Mean Diff.	95.00% CI of diff.
3.14	3.25	3.57	44.1	41.7	41.1	7.59	7.74	6.67	control vs. Asn free	-38.98	-41.45 to -36.51
									control vs. Asn free to DF	-4.013	-6.479 to -1.548
									Asn free vs. Asn free to DF	34.97	32.50 to 37.43
