# Supplementary material for: Asparagine deprivation enhances T cell antitumour response in patients via ROS-mediated metabolic and signal adaptations
Source: Nat Metab. 2025 Mar 5;7(5):918–27. doi: 10.1038/s42255-025-01245-6 (PMC12116382; doi:10.1038/s42255-025-01245-6)
Supplement: Supplementary file 18 — Statistical source data. [file 42255_2025_1245_MOESM18_ESM.xlsx]

## Sheet: Extended Data Fig 9B
SOD1	Con			Con+NAC			Asn free			Asn free+NAC				con vs Con+NAC	con vs Con+Asn free	Asn free vs Con+Asn free
48	1	1	1	1.13565	1.5	1.2	1.70625	1.5	2.1	1.35926	1.2	0.9		0.0340678	0.00599415	0.024952
72	1	1	1	2.91793	2.5	2	2.98805	1.7	3	1.53545	1.5	1.3		0.00257826	0.0111516	0.0315141
SOD2	Con			Con+NAC			Asn free			Asn free+NAC				con vs Con+NAC	con vs Con+Asn free	Asn free vs Con+Asn free
48	1	1	1	1.55909	2.1	1.23	4.58834	3.8	5.3	2.89335	1.9	1.55		0.0340011	0.000595782	0.00718161
72	1	1	1	2.60981	2	1.23	2.99483	1.9	3.45	1.13535	1	1.23		0.0383608	0.00897152	0.0116759
HO-1	Con			Con+NAC			Asn free			Asn free+NAC				con vs Con+NAC	con vs Con+Asn free	Asn free vs Con+Asn free
48	1	1	1	1.14567	1.5	1.253	2.36394	2.9	2.657	0.546045	0.3	0.432		0.0230678	0.000225437	0.000101416
72	1	1	1	0.76329	1	0.824	1.38379	1.5	1.428	0.434767	0.6	0.523		0.0623258	0.000103758	4.82526e-05

## Sheet: Extended Data Fig 9C
Atf4	Con			Con+NAC			Asn free			Asn free+NAC				con vs Con+NAC	con vs Con+Asn free	Asn free vs Con+Asn free
48	1	1	1	1.61495	1.7	1.728	3.18798	3.9	3.728	1.75002	2.1	1.932		1.83205e-05	0.000131827	0.00105216
72	1	1	1	2.03575	2.1	2.253	1.35317	1.6	1.428	0.951137	1.4	1.128		3.10889e-05	0.00162174	0.0574093
NRF2	Con			Con+NAC			Asn free			Asn free+NAC				con vs Con+NAC	con vs Con+Asn free	Asn free vs Con+Asn free
48	1	1	1	1.60504	2.1	1.65	2.80919	1.9	2.35	1.3805	1.5	1.42		0.0038323	0.00336008	0.0127619
72	1	1	1	0.799258	1	0.92	1.54031	1.7	1.62	1.10022	1	1.12		0.092001	8.83471e-05	0.000382183
ASNS	Con			Con+NAC			Asn free			Asn free+NAC				con vs Con+NAC	con vs Con+Asn free	Asn free vs Con+Asn free
48	1	1	1	2.13311	2.9	2.52	4.92394	4	4.45	2.19891	2.1	2.15		0.00118506	0.000102143	0.000501304
72	1	1	1	1.86039	1.4	1.62	1.88397	2.5	2.15	1.16692	1	1.12		0.004604	0.00136249	0.00213639

## Sheet: Extended Data Fig 9D
	Ctrl					Asn free					Asn free+NAC
7	991.84	1233.46	849.126	996.866	1009.36	1084.45	629.414	876.269	854.27	704	719.693	890.32	928.484	619.718	626.24
9	1057.52	1036.79	976.866	1042.42	819.032	1139.61	726.406	922.001	973.587	1098.62	972.852	934.064	1019.28	744.609	932.25
11	1354.47	1308.61	1535.13	1250.9	1375.95	1432.24	936.874	1264.93	1161.28	1462.68	1560.66	1547.01	1466.29	1434.36	1608.75
14	1939.06	2774.88	3160.4	2719.16	2249.6	1723.33	1313.59	1711.91	1530.97	875.535	2143.53	1662.81	2598.2	3013.89	3810.12
16	3448.19	3683.04	3854.2	4097.61	4679.9	1936.3	1889.92	1609.35	1161.28	1361.24	3316.2	2913.64	4447.03	3674.39	4973.27
		Ctrl vs. Asn free	2361	1606 to 3116	Yes	****	<0.0001
		Ctrl vs. Asn free+NAC	87.68	-1214 to 1389	No	ns	0.9774
		Asn free vs. Asn free+NAC	-2273	-3565 to -981.6	Yes	**	0.0049

## Sheet: Extended Data Fig 9E
control			CON NAC			Asn free			ASN NAC					con vs Con+NAC	con vs Con+Asn free	Asn free vs Con+Asn free
2.48	2.91	3.23	2.48	4.5	3.27	17.2	16.4	18.9	1.74	2.81	3.33			0.217399	2.24437e-05	3.483e-05
